# Supplementary material for: Combination of Caloric Restriction and a Mixed Training Protocol as an Effective Strategy to Counteract the Deleterious Effects in Trabecular Bone Microarchitecture Caused by a Diet-Induced Obesity in Sprague Dawley Rats
Source: Nutrients. 2022 Sep 6;14(18):3672. doi: 10.3390/nu14183672 (PMC9504808; doi:10.3390/nu14183672)
Supplement: Supplementary file 1 [file nutrients-14-03672-s001.zip]

Archive with 1 entries (1 files):
- nutrients-1846643-supplementary.pdf
